# Supplementary material for: Improved Photoelectrochemical Performance of MoS2 through Morphology-Controlled Chemical Vapor Deposition Growth on Graphene
Source: Nanomaterials (Basel). 2021 Jun 17;11(6):1585. doi: 10.3390/nano11061585 (PMC8235607; doi:10.3390/nano11061585)
Supplement: Supplementary file 1 [file nanomaterials-11-01585-s001.zip]

Archive with 1 entries (1 files):
- nanomaterials-1263816-supplementary.pdf
